# Supplementary material for: Urodynamics Are Essential to Predict the Risk for Upper Urinary Tract Damage after Acute Spinal Cord Injury
Source: Biomedicines. 2023 Jun 17;11(6):1748. doi: 10.3390/biomedicines11061748 (PMC10296654; doi:10.3390/biomedicines11061748)
Supplement: Supplementary file 1 [file biomedicines-11-01748-s001.zip]

Archive with 1 entries (1 files):
- biomedicines-2421101-supplementary.pdf
